# Supplementary material for: A Comparison of Flow Cytometry-based versus ImmunoSpot- or Supernatant-based Detection of SARS-CoV-2 Spike-specific Memory B Cells in Peripheral Blood
Source: Vaccines (Basel). 2025 Dec 24;14(1):20. doi: 10.3390/vaccines14010020 (PMC12846400; doi:10.3390/vaccines14010020)
Supplement: Supplementary file 1 [file vaccines-14-00020-s001.zip]

Archive with 1 entries (1 files):
- vaccines-4024453-supplementary.pdf
